# Supplementary material for: Epithelioid glioblastoma exhibits a heterogeneous molecular feature: A targeted next-generation sequencing study
Source: Front Oncol. 2022 Nov 24;12:980059. doi: 10.3389/fonc.2022.980059 (PMC9730819; doi:10.3389/fonc.2022.980059)
Supplement: Supplementary file 1 [file DataSheet_1.xlsx]

## Sheet: Sheet1
Number				variation type
1		Mutant	CHD8	missense_variant
1		Mutant	NOTCH2	missense_variant
1		Mutant	NOTCH2	missense_variant
1		Mutant	ATRX	missense_variant
1		Mutant	FAT1	missense_variant
1		Mutant	NOTCH2	missense_variant
1		Mutant	BRAF	missense_variant
1		CNV	CDKN2B
1		CNV	CDKN2A
1		CNV	MDM2
1		CNV	CDK4
1		CNV	NTRK1
1		CNV	POLD1
1		SV	NOTCH2
2		Mutant	NF1	stop_gained
2		Mutant	NF1	frameshift_variant
2		Mutant	XRCC2	frameshift_variant
2		CNV	CDKN2A
2		CNV	CDKN2B
2		CNV	MCL1
2		CNV	MYC
3		Mutant	RB1	stop_gained
3		Mutant	TP53	frameshift_variant
4		Mutant	PTEN	missense_variant
5		Mutant	BRAF	missense_variant
6		Mutant	GATA1	missense_variant
6		Mutant	DNMT3A	stop_gained
6		CNV	PDGFRA
7		Mutant	BRAF	missense_variant
7		Mutant	TERT	upstream_gene_variant
7		Mutant	ARID1B	missense_variant
7		CNV	CDKN2A
7		CNV	CDKN2B
8		Mutant	IDH1	missense_variant
8		Mutant	ATM	stop_gained
8		Mutant	BRAF	missense_variant
8		Mutant	ARID1B	missense_variant
8		Mutant	BRIP1	missense_variant
9		Mutant	SRC	missense_variant&splice_region_variant
9		Mutant	BRAF	missense_variant
9		Mutant	SETD2	frameshift_variant
9		Mutant	TERT	upstream_gene_variant
9		Mutant	MTOR	missense_variant
9		Mutant	AKT2	missense_variant
9		Mutant	PLK1	missense_variant
9		SV	CDKN2A
10		Mutant	PTEN	missense_variant
10		Mutant	FANCI	missense_variant
10		Mutant	TERT	upstream_gene_variant
10		SV	FGFR3
11		Mutant	ATM	missense_variant
11		Mutant	TP53	frameshift_variant
11		Mutant	NF1	inframe_deletion
11		Mutant	PIK3CA	missense_variant
11		Mutant	CYP2D6	missense_variant
11		CNV	CDK4
11		CNV	CDKN2A
11		CNV	CDKN2B
11		SV	RAF1
11		SV	RAF1
12		Mutant	BRAF	missense_variant
12		Mutant	TERT	upstream_gene_variant
12		Mutant	AURKB	missense_variant&splice_region_variant
12		CNV	STK11
13		Mutant	BRAF	missense_variant
13		Mutant	TERT	upstream_gene_variant
13		Mutant	MYCL	frameshift_variant
13		Mutant	RRM1	missense_variant
